# Supplementary material for: APC/C‐dependent degradation of Spd2 regulates centrosome asymmetry in Drosophila neural stem cells
Source: EMBO Rep. 2023 Feb 28;24(4):e55607. doi: 10.15252/embr.202255607 (PMC10074082; doi:10.15252/embr.202255607)
Supplement: Supplementary file 13 — Movie EV12 [file EMBR-24-e55607-s002.zip]

Archive with 4 entries (4 files):
- Movie EV12 GFP-Fzr in HA-Spd2WT-OE.avi
- __MACOSX/._Movie EV12 GFP-Fzr in HA-Spd2WT-OE.avi
- Movie EV12 legend.docx
- __MACOSX/._Movie EV12 legend.docx
