# Supplementary material for: APC/C‐dependent degradation of Spd2 regulates centrosome asymmetry in Drosophila neural stem cells
Source: EMBO Rep. 2023 Feb 28;24(4):e55607. doi: 10.15252/embr.202255607 (PMC10074082; doi:10.15252/embr.202255607)
Supplement: Supplementary file 16 — Source Data for Expanded View [file EMBR-24-e55607-s019.zip]

Archive with 3 entries (2 files):
- EV_Figure_Source_Data/
- EV_Figure_Source_Data/EMBOR-2022-55607V3-Figure_EV5_WB_source_data-sd.pdf
- EV_Figure_Source_Data/EMBOR-2022-55607V3-Figure_EV2_WB_source_data-sd.pdf
